# Supplementary material for: Meta-QTL Analysis and Genes Responsible for Plant and Ear Height in Maize (Zea mays L.)
Source: Plants (Basel). 2025 Jun 24;14(13):1943. doi: 10.3390/plants14131943 (PMC12251859; doi:10.3390/plants14131943)
Supplement: Supplementary file 1 [file plants-14-01943-s001.zip]

Archive with 1 entries (1 files):
- plants-3692346-supplementary.pdf
